# Supplementary material for: Osteoarthritis in People with Multiple Sclerosis: A Systematic Review and Meta-Analysis
Source: J Clin Med. 2024 Aug 24;13(17):5015. doi: 10.3390/jcm13175015 (PMC11396250; doi:10.3390/jcm13175015)
Supplement: Supplementary file 1 [file jcm-13-05015-s001.zip]

Archive with 1 entries (1 files):
- jcm-3159952-supplementary.pdf
